# Supplementary material for: Characterization of Free and Glycosidically Bound Volatile and Non-Volatile Components of Shiikuwasha (Citrus depressa Hayata) Fruit
Source: Foods. 2024 Oct 28;13(21):3428. doi: 10.3390/foods13213428 (PMC11544857; doi:10.3390/foods13213428)
Supplement: Supplementary file 1 [file foods-13-03428-s001.zip › Supplementary Table S1.xlsx]

## Sheet: Sheet1
Supplementary Table S1. Morphological and physico-chemical characteristics of Shiikuwasha fruit of two biological replicates
Characteristic	Ishikunibu	Izumi kugani-like	Kaachi	Kohama	Nakamoto seedless	Ogimi kugani
Tree age (year)	27	27	27	35	22	27
Fruit weight (g)	34.56 ± 3.74	37.28 ± 6.40	33.30 ± 3.90	42.70 ± 6.27	38.20 ± 3.62	47.60 ± 4.34
Polar dia (mm)	28.92 ± 2.28	31.80 ± 2.17	29.70 ± 1.57	32.20 ± 1.30	30.80 ± 0.84	35.80 ± 1.30
Equatorial dia (mm)	44.58 ± 0.97	41.80 ± 2.17	43.10 ± 2.87	45.80 ± 2.77	45.00 ± 2.00	48.60 ± 1.82
Total soluble content (°Brix)	8.60 ± 0.10	9.60 ± 0.17	9.33 ± 0.21	10.33 ± 0.06	10.22 ± 0.03	8.43 ± 0.06
Total acidity (%)	3.81 ± 0.26	0.66 ± 0.05	3.37 ± 0.85	1.02 ± 0.23	0.91 ± 0.02	1.37 ± 0.15
pH	2.42 ± 0.08	4.02 ± 0.06	2.77 ± 0.13	2.93 ± 0.06	3.64 ± 0.01	3.12 ± 0.10
Each value is expressed as the mean ± standard deviation of five and three replicates (morphological and physico-chemical characteristics, respectively).
