# Supplementary material for: Characterization of Free and Glycosidically Bound Volatile and Non-Volatile Components of Shiikuwasha (Citrus depressa Hayata) Fruit
Source: Foods. 2024 Oct 28;13(21):3428. doi: 10.3390/foods13213428 (PMC11544857; doi:10.3390/foods13213428)
Supplement: Supplementary file 1 [file foods-13-03428-s001.zip › Supplementary Table S2.xlsx]

## Sheet: Sheet1
Supplementary Table S2. Variable importance in the projections (VIP) values of the combined normalized intensity data of free and glycosidically bound volatile and non-volatile components of Shiikuwasha fruit
Compound	Group	VIP
Heptanal	Aldehyde	1.37576
Hexanal	Aldehyde	1.37278
Eugenol	Glycosylated volatile	1.35429
1,8-Cineole	Monoterpene ether	1.3401
Sucrose	Sugar	1.27605
Glucose	Sugar	1.2737
3-(Z)-Hexenol	Glycosylated volatile	1.20729
3-Methyl-1-butanol	Glycosylated volatile	1.18912
3-Methyl-2-butenol	Glycosylated volatile	1.18542
2-Methyl-1-butanol	Glycosylated volatile	1.16466
GABA	Amino acid	1.15426
Benzyl alcohol	Glycosylated volatile	1.14864
2-Heptanol	Glycosylated volatile	1.13202
Caryophyllene	Sesquiterpene hydrocarbon	1.12907
α-Bergamotene	Sesquiterpene hydrocarbon	1.11576
Fructose	Sugar	1.11233
Choline	Vitamin	1.10918
Camphene	Monoterpene hydrocarbon	1.10355
Malate	Organic acid	1.09211
Thymol	Glycosylated volatile	1.08554
Octanal	Aldehyde	1.08287
Malonate	Organic acid	1.08263
Phenylethyl alcohol	Glycosylated volatile	1.07875
Methyl salicylate	Glycosylated volatile	1.07783
α-Thujene	Monoterpene hydrocarbon	1.06359
1-Octen-3-ol	Glycosylated volatile	1.03998
Methylthymol	Ether	1.01641
Octyl acetate	Ester	0.994493
2-Octanol	Glycosylated volatile	0.99369
p-Cymene	Monoterpene hydrocarbon	0.987184
1-Octanol	Glycosylated volatile	0.986217
2-Methylphenol	Glycosylated volatile	0.983002
3-Methyl-1-pentanol	Glycosylated volatile	0.978744
3-Octanol	Glycosylated volatile	0.975885
δ-Cadinene	Sesquiterpene hydrocarbon	0.97489
p-Cymenol	Monoterpene alcohol	0.972569
Copaene	Sesquiterpene hydrocarbon	0.96113
1-Pentanol	Glycosylated volatile	0.947158
1-Hexanol	Glycosylated volatile	0.94528
Decanal	Aldehyde	0.924897
(Z)-Linalol oxide	Glycosylated volatile	0.920937
β-Ocimene	Monoterpene hydrocarbon	0.909435
Citrate	Organic acid	0.905975
Linalool	Monoterpene alcohol	0.881393
α-Farnesene	Sesquiterpene hydrocarbon	0.872309
(E)-Linalol oxide	Glycosylated volatile	0.853111
β-Myrcene	Monoterpene hydrocarbon	0.83222
(E)-Carveol	Monoterpene alcohol	0.830171
Carvone	Monoterpene ketone	0.829575
Dehydrosabinene	Monoterpene hydrocarbon	0.826502
Citronellol	Monoterpene alcohol	0.824982
β-Pinene	Monoterpene hydrocarbon	0.818589
p-Mentha-1,5,8-triene	Monoterpene hydrocarbon	0.818398
α-Pinene	Monoterpene hydrocarbon	0.810606
Limonene	Monoterpene hydrocarbon	0.80387
1-Octanol	Alcohol	0.802989
p-Mentha-1,3,8-triene	Monoterpene hydrocarbon	0.785823
Aspartate	Amino acid	0.763435
Nonanal	Aldehyde	0.747658
α-Phellandrene	Monoterpene hydrocarbon	0.741283
β,β-Dimethylstyrene	Monoterpene hydrocarbon	0.740555
γ-Terpinene	Monoterpene hydrocarbon	0.738455
α-Terpineol	Monoterpene alcohol	0.734015
Camphor	Monoterpene ketone	0.733986
Terpinolene	Monoterpene hydrocarbon	0.730521
Terpinen-4-ol	Monoterpene alcohol	0.721352
